# Supplementary material for: Identification of Bacterial Oligopeptidase B Inhibitors from Microbial Natural Products: Molecular Insights, Docking Studies, MD Simulations, and ADMET Predictions
Source: Pharmaceuticals (Basel). 2025 May 11;18(5):709. doi: 10.3390/ph18050709 (PMC12114661; doi:10.3390/ph18050709)
Supplement: Supplementary file 1 [file pharmaceuticals-18-00709-s001.zip]

Archive with 1 entries (1 files):
- pharmaceuticals-3617412-supplementary.pdf
